# Supplementary material for: Whole genome sequences of Treponema pallidum subsp. endemicum isolated from Cuban patients: The non-clonal character of isolates suggests a persistent human infection rather than a single outbreak
Source: PLoS Negl Trop Dis. 2022 Jun 10;16(6):e0009900. doi: 10.1371/journal.pntd.0009900 (PMC9223347; doi:10.1371/journal.pntd.0009900)
Supplement: S1 Table — (XLSX) [file pntd.0009900.s001.xlsx]

## Sheet: S1 Table
PSGS (Pool Segment Genome Sequencing) - Primers used for TP-intervals in sample C279
POOL	TP-interval	Primers	Orientation	Sekvence (5'->3')a	Coordinatesa		Lenght (nt)a	Lenght of PCR product (nt)a
POOL-1	TPI-1A	ES-154R	Forward	CGGCTGTATTTCGTTACTGTCTTGA	1135699	1135723	25	5931
		1A_newR	Reverse	CTGCGACATCCTCAGTACCA	3599	3618	20
POOL-1	TPI-1B	1B_newF	F	TTTGATCTCGTGCAGTGGAG	3313	3332	20	6074
		ES-72R_new	R	GAACTCGCCGGTAATGCTAC	9367	9386	20
POOL-1	TPI-2A-A	ES-71F	F	TCTCCCGAACGAGTTTCTAGTCTG	8920	8943	24	6599
		2A-A_newR	R	AGTGATTGTTGCGTGCATGT	15499	15518	20
POOL-1	TPI-2A-B1	2A-B-1-F	F	TCTCCATGCGGTAGATCTGATT	15108	15129	22	2501
		2A-B-1-R	R	CAGCGCGTTAATTCTCCCTATT	17587	17608	22
POOL-1	TPI-2A-B2	2A-B-2-F	F	AGAACTGGCAGAGAGTCATACA	17356	17377	22	2501
		2A-B-2-R	R	TCCCTTCCTGCTCGTATTTATC	19835	19856	22
POOL-1	TPI-2A-B3	2A-B-3-F	F	CGTGAAAGTGAGGGTGAAGTA	19347	19367	21	2482
		2A-B-3-R	R	CAAACGAAACTCTGCCAGCTAC	21807	21828	22
POOL-1	TPI-2B	TPI-2BF_new	F	AACAAGCAGGCTCTTTCGGTA	21358	21377	20	6962
		TPI-2B_newR2	R	GCGGTATGTCCACCGTATCT	28300	28319	20
POOL-1	TPI-3A-A	TPI-3-AF-Bosnia	F	TCGTAGGAAACAGGGACGAG	27562	27581	20	4731
		3A-A_newR	R	TATCACCCGTCAAACTGCAA	32273	32292	20
POOL-1	TPI-3A-2	3A-A_newF	F	CGGGGATATAACGCAAAGAA	31653	31672	20	2820
		SDTP0026+0027R	R	GAAGTGTAAGCACCGTTCCTG	34452	34472	21
POOL-1	TPI-3A-3	SDTP0026-0027L	F	CCCGCTTCAAGATAAGATCG	33640	33659	20	2894
		SDTP0028R	R	AACACGAGGTTTTGACATTCG	36513	36533	21
POOL-1	TPI-3B	TPI-3-BF-Bosnia	F	GTGCTCTCTAGCGTGGTGAC	35661	35680	20	6892
		TPI-3-BR-Bosnia	R	ATGGGGTTGACTCTCACGAC	42533	42552	20
POOL-1	TPI-4A-1	4A_newF	F	GCCAGAGCAGCATAAGGAAC	41511	41530	20	4838
		4A_newR1	R	TCATACTCGTCCGTGCTCTG	46329	46348	20
POOL-1	TPI-4B-A1	TPI_4A-4B-F	F	CGAGAAAGACATGGACAGCA	46143	46162	20	3626
		SDTP0040-42R	R	CTCAACCTCGAGGCGAATAG	49749	49768	20
POOL-1	TPI-4B-A2	SDTP0040-0042L	F	AGAGGAAAGGTGGACGGTTT	48983	49002	20	2179
		TPI-4B-AR-Bosnia	R	ACCGAATTTGTAGCGTACCG	51138	51157	20
POOL-1	TPI-4B-B	TPI-4B-BF-Bosnia	F	GAGTCCACTACAGCGTCTCG	50789	50808	20	3471
		TPI-4B-BR-Bosnia	R	TAGCGTATCTCCACCCCAAC	54240	54259	20
POOL-1	TPI-5A-A	TPI-5A-AF-Bosnia	F	TGTATGCCCAGAAGGTGAAG	52900	52919	20	7247
		TPI-5A-AR-Bosnia	R	TCAGTGCTAGGGACACGTTG	60127	60146	20
POOL-1	TPI-5A-B	TPI-5A-BF-Bosnia	F	ATCCAAGATGAGTCGGATGC	59770	59789	20	5920
		TPI-5A-BR-Bosnia	R	AGAATGTGGGAGCGATCTTG	65670	65689	20
POOL-1	TPI-5B-A	TPI-5B-F	F	CGCTACCACACCCTATCATACCG	64800	64822	23	6541
		5B-A_newR	R	GAAGCCCCTCATACAGGACA	71321	71340	20
POOL-1	TPI-5B-B	5B-B_newF	F	GCACAAACAAGTGCGTGAGT	70718	70737	20	6611
		ES-119R	R	TGAAAGTCAGCCTGTTGAGCTAGAC	77304	77328	25
POOL-1	TPI-6A-A	ES-118F	F	TCATCAAAAAGAAGTACGCTGT	76498	76519	22	5050
		6A-A_newR	R	TTGATGCGGTACTTGTGGAA	81528	81547	20
POOL-1	TPI-6A-B	6A-B_newF2	F	GCCGCATTACGATTTTGAAG	81374	81393	20	4295
		6A-B_newR1	R	GTCGGCTCTATACGCTCGTC	85649	85668	20
POOL-1	TPI-6B	TPI-6BF	F	CCGTTACCGTGACAGATCCT	85395	85414	20	6349
		6B-B_newR (BIS)	R	CAGAAGACGTTGCGCTTCTAGC	91113	91134	22
POOL-1	TPI-7A-A	TPI-7AF	F	GCGCCTGATGAAAGTTGACC	90757	90776	20	5972
		7A-A_newR	R	TTACTGGGGTTGCTTTCCTG	96709	96728	20
POOL-1	TPI-7A-B1	7A-B_newF	F	AGCCGAGTACGAGCATGAGT	95987	96006	20	2329
		TP0089_R	R	GCGCTTACCCAATTGACATT	98296	98315	20
POOL-1	TPI-7A-B2	TP0089_F	F	AGCGAAAAGATGCGAGACAT	98256	98275	20	3293
		TPI-7AR	R	CACGCGCTTCCAAATAGTCC	101529	101548	20
POOL-1	TPI-7B-A1	7B-A1_F (BIS)	F	TTACCGAGTGAGGAGTGGATTGG	101393	101415	23	3239
		7B-A1_R (BIS)	R	AATGCGCTTGCTGCACGATAC	104611	104631	21
POOL-1	TPI-7B-A2	7B-A2_F	F	TTGCGCAGTATCCAGACAATAAG	104400	104422	23	3494
		TPI-7B-AR-Bosnia	R	ATCAGGAAGACAGGGAGCTG	107874	107893	20
POOL-1	TPI-7B-B	TPI-7B-BF-Bosnia	F	CACGAACTCTTGCCTGTTCA	107391	107410	20	6205
		TPI-7B-BR-Bosnia	R	AGGACATCACCCCACAAGAG	113576	113595	20
POOL-1	TPI-8A	ES-122F	F	GATTCTGCCGTTTTGGTAACTACTTG	113063	113088	26	2863
		TPI-8R	R	ATATACGGCAGAAACATTCG	115906	115925	20
POOL-1	TPI-8B	TPI8L	F	ATTCAGCCTGGTGAGATTAC	115175	115194	20	2941
		ES-162F	R	TAACTCATGCCCAACAGTAGCTTG	118092	118115	24
POOL-1	TPI-9A	ES-163R	F	GGATTGCTTTCTGTGTTTGAGACC	117579	117602	24	2016
		SDTP0105/106R	R	CCGCGGTGTACTGCTTTAGT	119575	119594	20
POOL-1	TPI-9B	SDTP0107/108 R	F	AATGATGCTACCACGCACAA	118865	118884	20	3752
		SDTP0105/106L	R	CTTGCGGATATCGGTTTGTT	122597	122616	20
POOL-1	TPI-10A	ES-152R	F	ACCGCGGAACGAATCAAGTAG	122504	122524	21	5722
		10A_newR	R	GCGGAGAACTCGGGTAATTC	128206	128225	20
POOL-1	TPI-10B	10A_newF	F	AGTGTGTGTCGAACGCTCAG	127725	127744	20	6040
		ES-43R	R	CAATACCCCATCTCTCCGAGC	133744	133764	21
POOL-4	TPI-11A	ES-42F	F	TTATCAGCCTGAATCGTATGTCCC	133144	133167	24	4835
		TPI-11A-R	R	AGAGCCATTGTTGCAGTCTC	137959	137978	20
POOL-1	TPI-11B	TPI-11B-F	F	TCAGTGTCCTGTACGCCAAG	137894	137913	20	4509
		TPI-11B-R	R	GGGTACTGATGGTGAGTTCG	142383	142402	20
POOL-1	TPI-11C-1	11C-1-F	F	CAAGCGCTCTTCAGGAAAGTGAG	142267	142289	23	1594
		11C-1-R	R	TTGGCGCCGCTTCGTAATAAAG	143839	143860	22
POOL-1	TPI-11C-2	11C-2-F	F	GCGCTGAATATGTACCAGGTTAATGG	143536	143561	26	2341
		ES-35F	R	ATGTGCAAGTACTCCAACCTCTCG	145853	145876	24
POOL-1	TPI-12A-1_A	ES-36R	F	GGTTGGAGTACTTGCACATGTGG	145858	145880	23	1029
		12R	R	ACTCATGCGCTTTAATCTCC	146867	146886	20
POOL-1	TPI-12A-1_B	tpr-like-FPetra	F	TGCGATACAGTGAGCCTTGA	146711	146730	20	2247
		12R-3127	R	CGTTGCACTACACTCGATTC	148965	148984	20
POOL-1	TPI-12A-3	12F-2761	F	GTCCAAAAGTGTGATGCTGT	148618	148637	20	3892
		TPI-12AF	R	CCAGTCCTTCCTGTGTGGTT	152490	152509	20
POOL-1	TPI-12B	TP0131-XL-F	F	AAGCTAAACGAGCCTCCACA	150275	150294	20	5421
		ES-50F	R	TCATACGTTTTTTCGCTCCACAC	155673	155695	23
POOL-1	TPI-13B	TPI-13F	F	GTGTGGAGCGAAAAAACGTATGA	155673	155695	23	3647
		TPI-13R	R	CTTGGCCACAATCGTGATTTG	159299	159319	21
POOL-1	TPI-14A-A1	TPI-14A-AF-Bosnia	F	GTTAATTCCCGCAAATCACG	159288	159307	20	3587
		SDTP0141-0143R	R	TTTTTATCGCCGGAACAAAC	162855	162874	20
POOL-1	TPI-14A-A2	SDTP0141-0143L	F	AGACGCAGTCCCAAATTCAC	162105	162124	20	3678
		TPI-14A-AR-Bosnia	R	ATGCGTGTTGTCTTCTGCTG	165763	165782	20
POOL-1	TPI-14A-B	TPI-14A-BF-Bosnia	F	ACGTTAGTATGCGGGTCTGC	165277	165296	20	6847
		TPI-14A-BR-Bosnia	R	GCTCCTTTGTTCGAGGTCTG	172104	172123	20
POOL-1	TPI-14B-A1B	SDTP0149/151L	F	TCTGCATCGTATGCGGTAAG	171963	171982	20	3125
		TPI-14B-AR1-Bosnia	R	GGTAAAGGTTGGGGATACGG	175069	175088	20
POOL-1	TPI-14B-A2	TPI-14B-AF2-Bosnia	F	GAACTCAAAGGGCAGGTAG	174579	174597	19	7028
		TPI-14B-AR2-Bosnia	R	CCGGAGTAAAGTTCGCAGAC	181587	181606	20
POOL-1	TPI-14B-B2	SDTP0159-0160L	F	GGACAAAAGAAGCGAACTGC	180859	180878	20	4582
		TPI-14B-BR-Bosnia	R	AACAACTCGCCTCCAATCTG	185421	185440	20
POOL-1	TPI-15A-A1	ES-113R	F	TGTATGTCGTGCAGTTCTAGCCC	183634	183656	23	724
		ES-112F	R	GCCTCCTGAAAGACTTTCTAGGTCA	184333	184357	25
POOL-1	TPI-15A-A2_1	SDTP0162-0163L	F	AGAAGACGCTTCGCTCACTC	184103	184122	20	2284
		15_R	R	CGTATTCTTCGGTGAAGGCAGAC	186365	186387	20
POOL-1	TPI-15A-A2_2	15_F	F	CGTGGGAAAACGTTGCTTGTTG	186258	186279	22	2217
		TPI-15A-1R	R	CGACATCGACTCAGCCTACA	188456	188475	20
POOL-1	TPI-15A-B	TPI-15A-2F	F	GTTCGCGTTGGTGTACCTTT	188148	188167	20	4596
		TP-15AR	R	ATGGTCTTAACGGTGGCTTG	192724	192743	20
POOL-1	TPI-15B-A	TP-15BF	F	GAACTCCACGAGCTTTTTCG	191747	191766	20	4312
		TPI-15B-1R	R	GGATGGCAAACCTGTTCACT	196039	196058	20
POOL-1	TPI-15B-B	TPI-15B-2F	F	CCACTGGATATCGGATGAAG	195509	195528	20	4988
		TPI-15B-2R	R	CTCGGCTGCTTATCCTGTTC	200477	200496	20
POOL-1	TPI15B-C	TPI-15B-3F	F	CACAGGACATCGACCACATC	199465	199484	20	3572
		TPI-15B-3R	R	ACCCATTCTCACGACCACTC	203017	203036	20
POOL-1	TPI15B-D	15B-D_newF	F	GAACAGGGACTGGATGTGGT	202821	202840	20	2914
		15B-D_newR	R	ATAAATCACACCCCGGTTCA	205715	205734	20
POOL-1	TPI-16A-A1_A	TPI-16A-AF-Bosnia	F	TCTGCGTATTGAACGGATTG	205508	205527	20	2926
		HPNICH0194R	R	ACTCCATGCGCTTGATCTCT	208415	208434	20
POOL-1	TPI-16A-A1_B	HP_NICH0194F	F	GTTGCGAATGTGGTGAAGTG	207809	207828	20	3237
		SDTP0200-202R	R	ACTCCATGCGCTTGATCTCT	211027	211046	20
POOL-1	TPI-16A-A2	SDTP0200-202L	F	GACGTAGATCGCGTTTTGGT	210255	210274	20	1901
		TPI-16A-AR-Bosnia	R	CGCACAATGGTCTCGTAATC	212137	212156	20
POOL-1	TPI-16A-B	TPI-16A-BF-Bosnia	F	TTACGGTTCGTGTTGAGCAG	211766	211785	20	6403
		TPI-16A-BR-Bosnia	R	TGCTCCTGCAAAACATTCAC	218149	218168	20
POOL-1	TPI-16B-A	16B-A_newF	F	AAAGGAGCTGGGAAGAAGGA	217456	217475	20	6006
		16B-A_newR	R	CCATTACATCCCCAGGACAC	223442	223461	20
POOL-1	TPI-16B-B	16B-B_newF	F	AATTGACACAGCGGGTATGA	223277	223296	20	6199
		16B-B_newR	R	ACCGAACTAGGCAACGACAC	229456	229475	20
POOL-1	TPI-17A-A2	ES-45R	F	GAAGCAGAATGCTGTCTCTCGTG	229251	229273	23	7888
		TPI-17A-AR-Bosnia	R	AGCCTGTTCCGCTTGTACTG	237119	237138	20
POOL-1	TPI-17A-B	TPI-17A-BF-Bosnia	F	CTGTAGGGGCAAGATGATGG	236671	236690	20	6688
		TPI-17A-BR-Bosnia	R	CAGAATAGACGGTGACAACCA	243338	243358	21
POOL-1	TPI-17B1 (FR1)	17B1-F	F	TCAAAAGAGGATTGCGAAGG	241347	241366	20	5284
		17B1-R1	R	ATGGTCATAGGATCGCTTGG	246611	246630	20
POOL-1	TPI-17B1-A	17B1-A_newF	F	ACAGGTGAGGATCGTTGAGG	242906	242925	20	3475
		17B1-A_newR	R	TTTCACCCTGCTCATTTTCC	246361	246380	20
POOL-1	TPI-17B1-B	17B1-B_newF	F	GGCGCTTGTTGATTTACGTT	245917	245936	20	3942
		17B1-B_newR	R	ACCATAGGACGCAAATCAGG	249839	249858	20
POOL-1	TPI-17B2	TPI-17B2R	F	ACTGAGCGCGATGAAGAAAT	249074	249093	20	7411
		ES-77F	R	ATGGCGTACGTAGGTCCGTGT	256464	256484	21
POOL-2	TPI-19	ES-78R	F	GCGCAGTAAAAGAGGGACGAC	255635	255655	21	6413
		ES-56F	R	CATCATCACGTACAAACCATGAGG	262024	262047	24
POOL-2	TPI-20A1	ES-57R	F	CCTCTCGCGTTATTGAGGCTC	261725	261745	21	2619
		20AR-264324	R	ACTCCGTAAAGGGAACAAGC	264324	264343	20
POOL-2	TPI-20A2	20AF-264259	F	GCGCTTCTTTTCATTCCTGG	264259	264278	20	1817
		20A_newR	R	GGCGAATCTGACTTGGAGAG	266056	266075	20
POOL-2	TP-20B	20B_newF	F	GGTGTCGGTAATCTCGGTGT	265490	265509	20	4727
		ES-75F	R	TACTAAGCTTCCTCATCATCGTCTCC	270192	270217	26
POOL-2	TPI-21A	21A-F	F	GCTTACCCTCGCTCTGTTGA	268732	268751	20	7540
		21A-R	R	GATAAAATCCGCGTGTCCTG	276253	276272	20
POOL-2	TPI-21C-A	21C-F	F	CGCGTCGGTATGTGTAAATC	275915	275934	20	2302
		21C-A_newR	R	TGCAGGAAACCTCATCCTTC	278197	278216	20
POOL-2	TPI-21C-B	21C-B_newF	F	TGCGATTGGTATGAGGACTG	278111	278130	20	6187
		21C-B_newR	R	GGGCACACGCAATGTAGTCT	284278	284297	20
POOL-2	TPI-21C-C	21C-C_newF	F	AAGCTATCGCACAGGGGTCT	284076	284095	20	4067
		21C-R	R	CAGCGAGAAAACCTGAATCC	288123	288142	20
POOL-2	TPI-21D	21D_newF	F	ACGAAAGCGACTGCTGAACT	287971	287990	20	2573
		21D_newR	R	GTGACGAACATGGACACCAG	290524	290543	20
POOL-2	TPI-23A-A	ES-109R	F	GTTTCGAACTGGAAAATACGTGTGTAC	289715	289741	27	5427
		23A-A_newR	R	CCCTCCTGATTTTCCACTGA	295122	295141	20
POOL-2	TPI-23A-B	23A-B_newF2	F	GACGGTTGTGTTTGTGGATG	294842	294861	20	4856
		23A-B_newR2	R	TCGCACAAATCACGCACTAC	299678	299697	20
POOL-2	TPI-23B-A	TPI-23BF	F	TGCTTCACTGATGCCAAAAG	299479	299498	20	4575
		23B-A_newR	R	TTGCCCGTCTTAATTTCACG	304034	304053	20
POOL-2	TPI-23B-B	23B-B_newF	F	GCACAGGTTAGGTTGGTGGT	303821	303840	20	4393
		ES-147F	R	GACAAGCGAGCGTGTAGGAGTC	308192	308213	22
POOL-2	TPI-24A-A	TPI_23-24A-F	F	GCGGAGGTACGATGCTAAAG	307895	307914	20	4899
		TPI-24A-AR-Bosnia	R	CGGATTGCGAAACAATACAC	312774	312793	20
POOL-2	TPI-24A-B1	TPI-24A-BF-Bosnia-new	F	AGGAGCGTCTTGCGTATGAG	311951	311970	20	2902
		TPI-24A-innerB-R-Bosnia	R	AGCACCACATTTACCGTCAG	314833	314852	20
POOL-2	TPI-24A-B2	TPI-24A-innerB-F-Bosnia	F	TCTGTAGTTGGGCTGTTTGG	314662	314681	20	3346
		TPI-24A-BR-Bosnia-new	R	GGTTCAGTACGGCTTCCAAC	317988	318007	20
POOL-2	TPI-24B-A	TPI-24(B)_newF	F	CCAGTGGAGCGGCACCGCAGTTAC	316219	316242	24	4947
		24B-A_newR	R	TCTTGCGTGACAAACACCTC	321146	321165	20
POOL-2	TPI-24B-B	24B-B_newF	F	GCAACCCCTTCGGTAAAGAG	320420	320439	20	4819
		ES-49R	R	CCGTGTGGTTCAAATCCAAACT	325217	325238	22
POOL-4	TPI-25A	ES-26F	F	TTCCGAGCCATATCTGCGTACT	325002	325023	22	5764
		TPI-25AR	R	CGTTTAATGTTCTGCGGCCGGTGTTTG	330739	330765	27
POOL-2	TPI-25B	TPI-25(B)newF	F	GGGCGCCTTCCGGCAGGACTCT	330289	330310	22	5568
		ES-47R	R	GGAACCACTATCTCCTTCGAGACAA	335832	335856	25
POOL-2	TPI-26A	TPI-26-AF-Bosnia	F	GTCGATCCCGACATACAGGT	335396	335415	20	7887
		TPI-26-AR-Bosnia	R	GGCGTTATACGAAGCTCCAG	343263	343282	20
POOL-2	TPI-26B	TPI-26-BF-Bosnia	F	ATGGTTCAGTGTCGTTGCAG	342763	342782	20	7804
		TPI-26-BR-Bosnia	R	CTGACACCCGCCATAGTAGC	350547	350566	20
POOL-2	TPI-27A-A	ES-101F	F	CCTTGTTATCATGGACGAAGTAGGAC	349567	349592	26	4621
		27A-A_newR	R	TAGCCTGGTTTGATGGGTTC	354168	354187	20
POOL-2	TPI-27A-B	27A-A_newF	F	GTGCCTGTCCAGTTTGTGTG	354049	354068	20	4388
		TPI-27AR	R	AGTTTTTGGGGTTGTGCAAG	358417	358436	20
POOL-2	TPI-27B-A	TPI-27B-AF-Bosnia	F	CCATGACAGCAAGTCCAATG	355439	355458	20	5028
		TPI-27B-AR-Bosnia	R	GATGCTCAGTTGCTCTGCAC	360447	360466	20
POOL-2	TPI-27B-B	TPI-27B-BF-Bosnia	F	ATCGGGTTGAGAATGACTGC	360107	360126	20	5867
		TPI-27B-BR-Bosnia	R	AGTTCACTCGGGTCATCAGG	365954	365973	20
POOL-2	TPI-28A-A	ES-103F	F	TGAAATGTTACGCGCTAGAGGG	365594	365615	22	4284
		TPI-28A-1R	R	GTGGCATACTCCATTCTTGG	369858	369877	20
POOL-2	TPI-28A-B1	TPI-28A-2F	F	CGCTATACGCTCCTCACTCC	369165	369184	20	972
		SDTP0344-345R	R	CCGCATAAGATTGCAACAGA	370117	370136	20
POOL-2	TPI-28A-B2	SDTP0344-345L	F	GTGGTCGACACGTGCATATC	369387	369406	20	2954
		HPSS0346-8R	R	CGAAAGGCATAGCCAAAGAG	372321	372340	20
POOL-2	TPI-28A-B3	HPSS0346-8F	F	GTATACAAGGTGTGAGGGAG	371969	371988	20	1727
		TPI-28A-2R	R	TGGGACGCTCTTTTCTTATG	373676	373695	20
POOL-2	TPI-28A-C	TPI-28A-3F	F	ACAAGGTGTGAGGGAGTTGG	371973	371992	20	3697
		TPI-28A-3R	R	ATGTGCCTGAGTGCTTCTTC	375650	375669	20
POOL-2	TPI-28A-D	28A-D_newF	F	CATGCAATTCAGTCGAAACG	375396	375415	20	3498
		28A-D_newR	R	AGAGAAACACCCGTCACACC	378874	378893	20
POOL-2	TPI-28B-A	TPI-28B-AF-Bosnia	F	ACGTATTGGGAGTCGGTGAC	377436	377455	20	6234
		TPI-28B-AR-Bosnia	R	AACACCCTCTGCTACGCACT	383650	383669	20
POOL-2	TPI-28B-B	TPI-28B-BF-Bosnia	F	TCCAACGCGCATACAACTAC	383152	383171	20	6100
		TPI-28B-BR-Bosnia	R	TATAGTTCTTCGCGCCCAGT	389232	389251	20
POOL-2	TPI-29A-A	ES-33F	F	CAGATTGGTCAAATCTTGACAAGTGA	388990	389015	26	5919
		29A-A_newR	R	GAGACAAAGAATCCGCAAGC	394889	394908	20
POOL-2	TPI-29A-B	29A-B_newF	F	GAAAAACGCGATCACCTAGC	394031	394050	20	5951
		TP-29AR	R	GTTACGCGGGTCTTTGGTAA	399962	399981	20
POOL-2	TPI-29B-A	29B-A_newF	F	GAGTATGGAGCGAAGGGACA	399772	399791	20	3174
		29B-A_newR2	R	ATTACGCACTGGGAGGTGAG	402926	402945	20
POOL-2	TPI-29B-B	29B-B_newF2	F	TGTATTCGGTAAGCGGGTTC	402682	402701	20	3176
		29B-B_newR	R	GTGCCGTGGAAGGATTTAGA	405838	405857	20
POOL-2	TPI-29C	29C-F	F	CCGCTACTTTTGCTTCGTTC	405701	405720	20	4899
		29C-R	R	GCGACTGCGGTAAACCTATC	410580	410599	20
POOL-2	TPI-30A-A	ES-69R	F	GTACAATCTCGATGAAAAGGGGC	408201	408223	23	4983
		TPI-30A-1R	R	AGAGGAACAAGCTGATCGTG	413164	413183	20
POOL-2	TPI-30A-B	TPI-30A-2F	F	GAGGGAGCGTGAAGAAACAG	412625	412644	20	5081
		TPI-30AF	R	GAGCAATCTTGTGCGTTTCA	417686	417705	20
POOL-2	TPI-30B-A	TPI-30BR	F	CACACGTGGAAAATGGACAG	416848	416867	20	4780
		TPI-30B-1R	R	ACATATCGCTGGGTGGTAGA	421608	421627	20
POOL-2	TPI-30B-B	TPI-30B-2F	F	CACAGTTTTGCTTCGACGTT	421530	421549	20	3663
		TPI-30B-2R	R	ACTGCATCCTTGAGTTCTGC	425173	425192	20
POOL-2	TPI-30B-C	TPI-30B-3F	F	ATACTCCCTTGCCAGTGTGG	424682	424701	20	4229
		ES-80R	R	ACATGGACCGCCTTCCTCATA	428890	428910	21
POOL-2	TPI-31A-A	TPI-31A-AF-Bosnia	F	CAGCGTGAGATTGGGTTAGC	427830	427849	20	5469
		TPI-31A-AR-Bosnia	R	TGCCCCTTGTATTCTTCCAC	433279	433298	20
POOL-2	TPI-31A-B	TPI-31A-BF-Bosnia	F	TTGAGCACCGTATGAAGCAG	433013	433032	20	5395
		TPI-31A-BR-Bosnia	R	GGCGATGTAAATGGTCGAGT	438388	438407	20
POOL-2	TPI-31B-A	TPI-31(B)newF	F	GTGCGTCAGGCGTTGTTGTTGGTTTTG	437958	437984	27	5195
		SDTP0415-0416R	R	TATGGGGGACATCGTTTCTC	443124	443143	20
POOL-2	TPI-31B-B	SDTP0415-0416L	F	TCTGTTGGTCGGTGATCGTA	442346	442365	20	5514
		ES-92R	R	ACTCAAACACCAACCCCCTCTC	447838	447859	22
POOL-2	TPI-32A-A	ES-91F	F	CACTTTCCTCCGAGGACGTGT	447397	447417	21	5274
		32A-A_newR	R	TCAAACTCGCCCCATCTATC	452651	452670	20
POOL-2	TPI-32A-B	32A-B_newF	F	GGATTGTGCGCTACGTTTCT	452548	452567	20	5504
		TPI-32(A)newR	R	GCGCCGCACGACGATCAAATGA	458030	458051	22
POOL-2	TPI-32B-A1 (AF1AR4)	TPI-32B-AF1-Bosnia	F	TGAGTTGCAGACGCTTTGTC	457148	457167	20	3806
		TPI-32B-AR4-Bosnia	R	GCAAAGATGCAAGGGACAGT	460934	460953	20
POOL-2	TPI-32B-F7R10	TPI-32B-F7	F	ACACTGCTGTTGAAATTAGC	460732	460751	20	1039
		TPI-32B-R10	R	CGTAACGGTGGACAATGCTC	461751	461770	20
POOL-2	TPI-32Brep (F1R1)	32Brep-F1	F	CGTTTGGTTTCCCCTTTGTC	461058	461077	20	481
		32Brep-R1	R	GTGGGATGGCTGCTTCGTATG	461518	461538	21
POOL-2	TPI-32B-B1 (BF1BR1)	TPI-32B-BF1-Bosnia	F	CTCGGTTTCCAACTCAGCTC	461538	461557	20	3459
		TPI-32B-BR1-Bosnia	R	ATTTGTGTCTTCGGGCAGTC	464977	464996	20
POOL-2	TPI-32B-C	TPI-32B-CF-Bosnia	F	TCAGGTCTCTGTGTGGATGC	464480	464499	20	4740
		TPI-32B-CR-Bosnia	R	TCACCTCCAATTCCCACATC	469200	469219	20
POOL-2	TPI-33A-A	TPI-33A-AF-Bosnia	F	GACAGCATGAACACCAATCG	468181	468200	20	6893
		TPI-33A-AR-Bosnia	R	GCTCCTCGTAACATGACACA	475054	475073	20
POOL-2	TPI-33A-B	TPI-33A-BF-Bosnia	F	CGCAGTTTGAAGATCAGCAG	474668	474687	20	5594
		TPI-33AR	R	GCCATCACGTATGTGCGATGGC	480240	480261	22
POOL-2	TPI-33B (FR1)	33B-F	F	TTCTACCGATGTGCGTTCTG	478327	478346	20	6489
		33B-R1	R	ATACGGGAAAGGACACGTTG	484796	484815	20
POOL-2	TPI-33C-A	33C-F2	F	GAGATTTTTGCCGTGCATTC	484363	484382	20	4479
		33C-A_newR	R	CGGAACGCAGTCAAAAACTC	488822	488841	20
POOL-2	TPI-33BC-B	33C-B_newF	F	GGAGGGAAAGAGCGTAGCAT	488306	488325	20	4584
		33C-R2	R	GCTGCCGTATTCTGTTCACC	492870	492889	20
POOL-2	TPI-34A	34A-F	F	CGGCTTCAATTTTTCTCAGC	492652	492671	20	3702
		34A-R	R	CTGATGACGACCAAACAACG	496334	496353	20
POOL-2	TPI-34 (F3R3)	34-F3	F	ACCGCTACAAAGAGGATAGG	495206	495225	20	4751
		34-R3	R	TCTACGCACAAAGAAAGAGC	499937	499956	20
POOL-2	TPI-34rep (F4R5)	34rep-F4	F	GTCTTGTGCACATTATTCAAG	497142	497162	21	772
		34rep-R5	R	CTTCGTGCAACATCGCTACG	497894	497913	20
POOL-2	TPI-34B (F2R1)	34B-F2	F	GTTGCTTCTTCGGTCTGGTC	498833	498852	20	4730
		34B-R1	R	AAGGATTTGCGTGGAACTTG	503543	503562	20
POOL-2	TPI-36A	TPI-36-AF-Bosnia	F	TCGAGCAGCAGGGTAATCTC	501154	501173	20	3719
		TPI-36-AR-Bosnia	R	CTACGCAGCGAAAACAGTGA	504853	504872	20
POOL-2	TPI-36B	TPI-36-BF-Bosnia	F	CGTGGTCTCAAGCGGTAGTT	504398	504417	20	4015
		TPI-36-BR-Bosnia	R	GCTTGCTATGCACCACTTGA	508393	508412	20
POOL-3	TPI-37	ES-167R	F	CCTGCAGGGTACGTAAGTAGAGGAC	507390	507414	25	7040
		ES-146R	R	CGCTTTGATGAGGGAATAGAAGAC	514406	514429	24
POOL-3	TPI-38A-1	ES-97F	F	TGACCCAATGAAATGACCCTTC	513763	513784	22	2827
		TPI-38A-1R	R	TCGCCATAGTCCTAGAAACG	516570	516589	20
POOL-3	TPI-38A-2_new	38A-2_newF	F	GCAATGAACCAGACAAGCAA	516466	516485	20	3779
		38A-2_newR	R	CGCACTGACACGCTAAACAG	520225	520244	20
POOL-3	TPI-38A-A3	TPI-38A-3F	F	CGGAGTAAACGGTGTTTCGT	519894	519913	20	4345
		TPI-38AF	R	GGATCAAAGGCAGGATTGAA	524219	524238	20
POOL-3	TPI-38B-A	TPI-38BR	F	CCACCTCCTGTTTACGCATT	524167	524186	20	4487
		TPI-38B-1R	R	AACAGGAAAGCAACTTGTCG	528634	528653	20
POOL-3	TPI-38B-B	TPI-38B-2F	F	ATGGCGTTGAGACAGAAGAG	527994	528013	20	3984
		TPI38B-2R	R	ACAATCCCTCTTCCTTCCAC	531958	531977	20
POOL-3	TPI-38B-C	TPI-38B-3F	F	CGCTGGCAGAGTGTTATGAA	531545	531564	20	4675
		ES-100R	R	CAGCATGGTCAGAAGCAATAGGTAG	536195	536219	25
POOL-3	TPI-39A-A	ES-106F	F	GGCAGGGTTACATGCTTGTCTC	535637	535658	22	4356
		39A-A_newR	R	GGACTGCATTGGCTTTTGTT	539973	539992	20
POOL-3	TPI-39A-B	39A-B_newF	F	ACTGAACGAACACCCCTCTG	539749	539768	20	4113
		39A-B_newR	R	ACATCTGCTCCAAAGCCAAC	543842	543861	20
POOL-3	TPI-39A-C	39A-C_newF	F	GTGGCAGGTAGGTCTTTGGA	543335	543354	20	4269
		TPI-39AR	R	CGACACAACTGGGTTTTCCT	547584	547603	20
POOL-3	TPI-39B-A	TPI-39B-AF-Bosnia	F	TTGGAGTGTTGTTGCCAGAC	544719	544738	20	6324
		TPI-39B-AR-Bosnia	R	GAAATGCGCTCGTGTAAGTG	551023	551042	20
POOL-3	TPI-39B-B	TPI-39B-BF-Bosnia	F	AGAAGGACAGCGTCGGTATG	550611	550630	20	6140
		TPI-39B-BR-Bosnia	R	TTTTGCCCCTATGATTGCAG	556731	556750	20
POOL-3	TPI-40A	TPI-40-AF-Bosnia	F	CGAACCTACTACCGGATTGC	553077	553096	20	5961
		TPI-40-AR-Bosnia	R	GCCCGATTTTGTTATTGGAG	559018	559037	20
POOL-3	TPI-40B	TPI-40-BF-Bosnia	F	CCAAAGCAATATCCCAGTCC	558762	558781	20	5239
		TPI-40-BR-Bosnia	R	GCGCGTGTTCTTTCATGTAG	563981	564000	20
POOL-3	TPI-40C	TPI-40-CF-Bosnia	F	ATCTTGAGCACGAAGGATGC	563653	563672	20	6451
		TPI-40-CR-Bosnia	R	CTTTGCGTAGGGTGCTCTTC	570084	570103	20
POOL-3	TPI-40D	TPI-40-DF-Bosnia	F	CAGCCCGCTAATCTTTTCAG	569532	569551	20	4959
		TPI-40-DR-Bosnia	R	GGTCCTTGCTCGTCTACTCG	574471	574490	20
POOL-3	TPI-41A-A	ES-82R	F	TCACCACCTTTGACAGTACCCC	571737	571758	22	4663
		41A-A_newR	R	CGACTCCTTTCGTTGCTTTC	576380	576399	20
POOL-3	TPI-41A-B	41A-B_newF	F	TTGGAGAAAAATCCCGACAC	575716	575735	20	4635
		TPI-41AR	R	GATCACGTATGTGCGTCCAC	580331	580350	20
POOL-3	TPI-41B-A	TPI-41B-AF-Bosnia	F	CACACAGGCTCATACGCAAC	579299	579318	20	3808
		TPI-41B-AR-Bosnia	R	GCTGCGGTCTACCTTCACTC	583087	583106	20
POOL-3	TPI-41B-B	TPI-41B-BF-Bosnia	F	TGGATGTCCTTCACAATTCG	582574	582593	20	5425
		TPI-41B-BR-Bosnia	R	ACAGTCGGGTGAAAGGACAG	587979	587998	20
POOL-3	TPI-41B-C	TPI-41B-CF-Bosnia	F	TTCTGCCGTACCGAATACTG	587619	587638	20	5563
		TPI-41B-CR-Bosnia	R	ATGTGCTCTGGCTGAAGGAG	593162	593181	20
POOL-3	TPI-42A-A	TPI-42AF	F	GTTCTGCCATGCGCACCGCCATACG	591445	591469	25	5431
		42A-A_newR	R	GGATTTTGGACGGAAAGACA	596856	596875	20
POOL-3	TPI-42A-B	42A-B_newF	F	ATGATTTACCCGCATTTGGA	596342	596361	20	5230
		TPI-42AR	R	TGGCGGCTACCTTCGCAGAACTTGC	601547	601571	25
POOL-3	TPI-42B-A	TPI-42BF	F	TGCAAAGCAAATATCGCAATGAGC	601025	601048	24	5529
		42B-A_newR	R	TGAGGCAGGGGTGTATCAAG	606534	606553	20
POOL-3	TPI-42B-B	42B-B_newF	F	ACCAAAACACCCAGTGCTTC	606191	606210	20	6038
		TPI-42BR2	R	ACATCATTGCAAGCATTATCCG	612207	612228	22
POOL-3	TPI-43A	ES-88R	F	GGATGGAAAATTCGTTGTACCCT	611593	611615	23	5578
		TPI-43AF	R	GCGTTTTCCTGTTGATTGGT	617151	617170	20
POOL-3	TPI-43D	TPI-43DF	F	ACGGTACAACGGAGAAATCG	616200	616219	20	3993
		TPI-43DR	R	CTGCTCGGTTAGGACTGGAC	620173	620192	20
POOL-3	TPI-43B	TPI-43BR	F	TACCGTCCATCTGTCCACAA	619214	619233	20	5301
		TPI-43BF	R	AGTTTTTCCCCCACTGCTTT	624495	624514	20
POOL-3	TPI-43C	TPI-43CR	F	ATGCCCTCTCTGCTACCTCA	624061	624080	20	7841
		ES-89F	R	CAAGCGCAGTAAAATCCCTCAG	631880	631901	22
POOL-3	TPI-44A-A	ES-143R	F	GCGTTTTTCCTGTTCTCCCTCT	631372	631393	22	4908
		44A-A_newR	R	TCGTGCGGGAAATAAATAGC	636260	636279	20
POOL-3	TPI-44A-B	44A-B_newF2	F	CAACAAATGCAAGCAGATCG	635944	635963	20	2585
		44A-B_newR	R	ACTGGGGCATTGTGTTTGTT	638509	638528	20
POOL-3	TPI-44B-A	TPI-44B-AF-Bosnia	F	GAGAACCCATCCCTCTTGTG	638322	638341	20	3294
		TPI-44B-AR-Bosnia	R	CGTCTCATGCGTGTTCTCTC	641596	641615	20
POOL-3	TPI-44B-B1	TPI-44B-B1_newF	F	TCTGCAACAAGTCGATGACC	641452	641471	20	3814
		TPI-44B-B1_newR	R	CAGAGGGGTAAAGCCAAACA	645246	645265	20
POOL-3	TPI-44B-B2	TPI-44B-B2_newF	F	GTAAGGCAAGTGAGGCTTGG	644553	644572	20	3549
		TPI-44B-B2_newR	R	AGTATTCGCCGCAGTGTTTC	648082	648101	20
POOL-3	TPI-44B-C	TPI-44B-CF-Bosnia	F	AGCCTGATCTAGCACCCTCA	647880	647899	20	4232
		TPI-44B-CR-Bosnia	R	ATTGACTGTGCTGCGTTCAG	652092	652111	20
POOL-3	TPI-45A	TPI-45-AF-Bosnia	F	AGGATCGGAATGGGGAGTAG	651728	651747	20	4223
		TPI-45-AR-Bosnia	R	TTGGGATAAAACGCTCCTTG	655931	655950	20
POOL-3	TPI-45B	TPI-45-BF-Bosnia	F	GCCTCTTCTGCTGCTTTCAG	655681	655700	20	4771
		TPI-45-BR-Bosnia	R	TAGGGCCGAAGGTGTAGATG	660432	660451	20
POOL-3	TPI-46A	46A_newF	F	ACACCGATCATTACCGCTTC	660217	660236	20	3100
		46A_newR	R	TAGTCATTCCGCACACGAAG	663297	663316	20
POOL-3	TPI-46B	46B_newF	F	TGTGGAAACTCCCTGACACC	662987	663006	20	3595
		46B_newR	R	CGTCTTTTACCACCCCACAG	666562	666581	20
POOL-3	TPI-47	ES-171F	F	GCATAACCGCGTGCTATACGA	666106	666126	21	2003
		ES-172R	R	AGCGCCTCTACATCCTCCATG	668088	668108	21
POOL-3	TPI-48-1	48-1F	F	ACTGTGTGCAGCGATTGAGTATTG	667779	667802	24	3928
		48-1R	R	CATGCTGCTAACCTGGCTTGAG	671685	671706	22
POOL-3	TPI-48-2	48-2F	F	GCACGGATGTATGCGGTGTAAG	671288	671309	22	4017
		48-2R	R	CTGGATACCTTGATTGGGCAGTAG	675281	675304	24
POOL-3	TPI-48-3	48-3F	F	TCCCTGGAAGAGGTTATTTGAGAGG	674271	674295	25	4247
		48-3R	R	ACTGCATGCTCTTTCTGATCCATTAC	678492	678517	26
POOL-3	TPI-49A	ES-34R	F	GCCACTCACCTGAAGATTGGAC	678390	678411	22	5018
		49A_newR	R	GTACCCGCTTCTCTTTGCAG	683388	683407	20
POOL-3	TPI-49B	49A_newF	F	AGTGCGAACAAGATGCACAG	683086	683105	20	5520
		ES-31F	R	TCGAAGCGAACCATTTTCCTAAT	688583	688605	23
POOL-3	TPI-50A-A	ES-68R	F	TGGTTCGCTTCGATTATCATAACTTAA	688593	688619	27	4554
		50A-A_newR	R	ATCGGAGTGCAACAACTTCC	693127	693146	20
POOL-3	TPI-50A-B	50A-B_newF	F	AGGCATTTCTCGTCCAACAC	692658	692677	20	4355
		50A-B_newR	R	ATGGTTCTGGTGGATGTGGT	696993	697012	20
POOL-3	TPI-50A-C_new	50A-C_newF2	F	GTGCTGCCTCACAAAGATGA	696878	696897	20	1746
		50A-C_newR2	R	AGGTGCGGGTTTCTCTAGGT	698604	698623	20
POOL-3	TPI-50B-A	TPI-50B-AF-Bosnia	F	TCTGCACCACTCCTTGTACG	698401	698420	20	5561
		TPI-50B-AR-Bosnia	R	GTCGCCATAAGAACCTCAGC	703942	703961	20
POOL-3	TPI-50B-B	TPI-50B-BF-Bosnia	F	CGAGTGTCGTGAACCTTGAG	703604	703623	20	5643
		TPI-50B-BR-Bosnia	R	TGTGCCATTTCTCACTCCTG	709227	709246	20
POOL-3	TPI-52A-A	ES-67R	F	AGTCATTGCGTTTTTCTCGGG	708207	708227	21	4512
		52A-A_newR	R	TCAAGAGATGTTGCGTTTGC	712699	712718	20
POOL-3	TPI-52A-B1	SDTP0648-0649L	F	CAAAGCGAGCATCTACGTCA	711454	711473	20	4270
		SDTP0651-0652R	R	GGTCTGTCGCACTCCTTCTC	715704	715723	20
POOL-3	TPI-52A-B3	SDTP0651-0652L	F	AACGTGTCATCGTCAAGCTG	715022	715041	20	5227
		SDTP0655-0658R	R	GCAGTGCAGGTTCCGTTTAT	720229	720248	20
POOL-3	TPI-52B	TP-52BF	F	ACCGTTTTCCAGTCGTATGC	715964	715983	20	7399
		ES-170R	R	GGTCAGATAGGACAAGGGGTCAC	723340	723362	23
POOL-3	TPI-53A	ES-23R	F	CATGACCGTTTCAAAGGGCTC	721173	721193	21	6093
		TP-53AR	R	GCAACCTCTCCTGTCAAAGC	727246	727265	20
POOL-3	TPI-53B-A_new	53B-A_F_Pa	F	GATGACATGTCTGATGCCTGGT	726975	726996	22	5001
		53B-A_R_Pa	R	TTTGCTGAGCGTGCAGAGAAAC	731954	731975	22
POOL-3	TPI-53B-B	53B-B_newF	F	TGCAGTTTGATAGGCAACCA	731838	731857	20	5678
		ES-22F	R	CAGTTTGCTCTACCTGCGTCCT	737494	737515	22
POOL-3	TPI-54A-A1	TPI-54A-AF-Bosnia	F	GTAATGAGATTCGCCGGAAC	736349	736368	20	4530
		54A-A1_newR	R	AAGGGAAGAGAGCGTTGGAG	740859	740878	20
POOL-3	TPI-54A-A2	54A-A2_newF	F	GAGGCGTACCTTCTCCATCC	740120	740139	20	4239
		TPI-54A-AR_new	R	AAAGGGCATCGGTATGATGT	744339	744358	20
POOL-3	TPI-54A-B	TPI-54A-BF-Bosnia	F	ATGCTTCCAGTCCGCTACAG	744107	744126	20	6754
		TPI-54A-BR-Bosnia	R	GGCTCATCAAGCAAGAGGAC	750841	750860	20
POOL-3	TPI-54B-A	TPI-54B-AF-Bosnia	F	CCGAGGAACGTAAGCTCAAC	750596	750615	20	6095
		TPI-54B-AR-Bosnia	R	ATTATCTCATGCGCCGTACC	756671	756690	20
POOL-3	TPI-54B-B	TPI-54B-BF-Bosnia	F	AAAGCAGTCCGTACATCACG	756318	756337	20	5606
		TPI-54B-BR-Bosnia	R	ATACGCGAGGAAGAGCTACG	761904	761923	20
POOL-4	TPI-55A	TPI-55-AF-Bosnia	F	TCGATAAAGGCTGCGATACC	759633	759652	20	4843
		TPI-55-AR-Bosnia	R	AGCACTCTCGCATTGTGTTG	764456	764475	20
POOL-4	TPI-55B	TPI-55-BF-Bosnia	F	ACCAGGCACCACGCTACTAC	764373	764392	20	4617
		TPI-55-BR-Bosnia	R	CAGCTATTGCACCGTATGGA	768970	768989	20
POOL-4	TPI-55C	TPI-55-CF-Bosnia	F	AAACCGCGTCAACTACATCC	768647	768666	20	5604
		TPI-55-CR-Bosnia	R	GAGAAAAGCGGGAGGTAGTG	774231	774250	20
POOL-4	TPI-56A	ES-15R	F	CCATCGTTACCGTTTTCTCTAGCA	771591	771614	24	7720
		TPI-56AF	R	TTCGCAGGATATTTGGAAGG	779291	779310	20
POOL-4	TPI-56D	TPI-56DF	F	CAGATAAGGAGGCGCTTGAG	778345	778364	20	2391
		TPI-56DR	R	AACTGGTATTCAGCCACGAG	780716	780735	20
POOL-4	TPI-56B	TPI-56BR	F	CGTTGCAATATTCGTCTTTCC	780020	780040	21	1017
		TPI-56BF	R	TAGCACAGGAGTTGCAGTCG	781017	781036	20
POOL-4	TPI-56C	TPI-56CR	F	ACCGCACGAAAGTATTCCAC	780490	780509	20	8562
		ES-14F	R	TGAAAATTCAGTAATGGAAGGGGTC	789027	789051	25
POOL-4	TPI-57A-A	TPI-57A-AF-Bosnia	F	AAACATGCACCGAAAGGAAC	787365	787384	20	7043
		TPI-57A-AR-Bosnia	R	CCGAGGATTTGCTACCACTC	794388	794407	20
POOL-4	TPI-57A-B	TPI-57A-BF-Bosnia	F	TTATTCTCCGACAGGGCAAG	794231	794250	20	6465
		TPI-57A-BR-Bosnia	R	CCTGCCGAAAGAAGTGGTAG	800676	800695	20
POOL-4	TPI-57B/58-1	TPI-57BF	F	TGCCCATTTCATCAGCAACC	799350	799369	20	4611
		57B/58-1_newR	R	GGTGCTGGACTTTGGGTCTA	803941	803960	20
POOL-4	TPI-57B/58-2	57B/58-2_newF	F	GGAAGTTTGGAAGTGCAAGG	803429	803448	20	5427
		57B/58-2_newR	R	CGTGAGGTGTTGATGATTGG	808836	808855	20
POOL-4	TPI-57B/58-3	57B/58-3_newF	F	TCCGCAGTGAAACACAAGAG	808395	808414	20	4780
		57B/58-3_newR	R	GCCTTTGCTTCGTTTAGTCG	813155	813174	20
POOL-4	TPI-57B/58-4	57B/58-4_newF	F	TCGATGAGTAGCACCGACAG	812617	812636	20	4989
		57B/58-4_newR	R	GCTCTCGCTCTTTGCTCAGT	817586	817605	20
POOL-4	TPI-57B/58-5	57B/58-5_newF	F	GCTTTGCGGATACCTCTCTG	817182	817201	20	5025
		ES-8F	R	CGCTGCACTGTACCACAAGTAGAC	822183	822206	24
POOL-4	TPI-59A	TPI-59-AF-Bosnia	F	AGAACTCCATCGCCTGTCTG	820430	820449	20	4352
		TPI-59-AR-Bosnia	R	TCCTGGGCTGGTAAGAAATG	824762	824781	20
POOL-4	TPI-59B	TPI-59-BF-Bosnia	F	TGACACTTCCAAACGAGCAG	824343	824362	20	5794
		TPI-59-BR-Bosnia	R	TGTCGGTTCCCCTTACTTTG	830117	830136	20
POOL-4	TPI-59C-2	TPI-59-CF-Bosnia-new	F	CCTGAGCGTAAAGGAACAGC	828342	828361	20	2870
		TPI-59-CR-Bosnia-new	R	TGCAACTGAAAGGCACAGAG	831192	831211	20
POOL-4	TPI-59D-A	TPI-59-DF-Bosnia-new	F	GAAAGACACGGCACTCTTCC	831129	831148	20	3704
		TPI-59D-inner-R-Bosnia	R	TGCGTTGTGTTAAGCCTGTC	834813	834832	20
POOL-4	TPI-59D-B	TPI-59D-inner-F-Bosnia	F	CGGAAGAATCGTGGAAGAAG	834328	834347	20	2805
		TPI-59-DR-Bosnia-new	R	AGCGATACCCTGTGATCCTG	837113	837132	20
POOL-4	TPI-60A	TPI-60-AF-Bosnia	F	CCTTCATGGGAAGCTACGAG	836696	836715	20	5954
		TPI-60-AR-Bosnia	R	ATGGAATGCTTGCGAAGAAG	842630	842649	20
POOL-4	TPI-60B	TPI-60-BF-Bosnia	F	GACTTGCTATCGGGTTGGAG	842190	842209	20	5827
		TPI-60-BR-Bosnia	R	CTAGCACTGGTTGTGCAGGA	847997	848016	20
POOL-4	TPI-60C	TPI-60-CF-Bosnia	F	ACACCGCATCAGCACTAGAC	847692	847711	20	4981
		TPI-60-CR-Bosnia	R	GTACGTTGTGGTCCGTGATG	852653	852672	20
POOL-4	TPI-60D	TPI-60-DF-Bosnia	F	AATGGAGCAGGCAAATCAGT	852192	852211	20	5745
		TPI-60-DR-Bosnia	R	GCAAATCGGAGGTAGAATCC	857917	857936	20
POOL-4	TPI-61A	TPI-61-AF-Bosnia	F	CTCCGTGGAAAGCTAAGACG	857744	857763	20	6818
		TPI-61-AR-Bosnia	R	TTTCTGAGCGCGTTGTACTG	864542	864561	20
POOL-4	TPI-61B-2A	TPI-61B-BF-Bosnia-new	F	TATGCAGCGCAAGACATACC	863716	863735	20	4245
		TPI-61B-inner-R-Bosnia	R	CTGATAGCCGTGCGTACATC	867941	867960	20
POOL-4	TPI-61B-2B	TPI-61B-inner-F-Bosnia	F	ACTCGCAGGTATGAACATCG	867373	867392	20	3538
		TPI-61B-BR-Bosnia-new	R	TGCGTATATGAACGGACTGC	870891	870910	20
POOL-4	TPI-61C	TPI-61-CF-Bosnia	F	GTCTTTCCCACACCAGCTTC	870009	870028	20	5200
		TPI-61-CR-Bosnia	R	AGCAGTTTACGCCCTTTCTG	875189	875208	20
POOL-4	TPI-62A-A1	TPI-62A-AF-Bosnia-new	F	AATCTGTGCGTGCTTGAGTG	874933	874952	20	4387
		TPI-62A-AR-Bosnia-new	R	ACTGAAGGTGCCAAGGTACG	879300	879319	20
POOL-4	TPI-62A-A2	TPI-62A-BF-Bosnia-new	F	CGTTCGTGACCGTGTAGAAG	878884	878903	20	4678
		TPI-62A-BR-Bosnia-new	R	GCACCATCCGAAGTAGCAGT	883542	883561	20
POOL-4	TPI-62A-B	TPI-62A-BF-Bosnia	F	TGATTGAGAGCAAGGCACAC	882781	882800	20	6565
		TPI-62A-BR-Bosnia	R	ACGTATCGGCATGTGAGTGA	889326	889345	20
POOL-4	TPI-62B-A	TPI-62B-AF-Bosnia	F	CCCTTGTAGCGTTCCTTCAG	888915	888934	20	6975
		TPI-62B-AR-Bosnia	R	ACCAGCAATGGTACGACCTC	895870	895889	20
POOL-4	TPI-62B-B	TPI-62B-BF-Bosnia	F	GGAGGCACGCATATACAGGT	895666	895685	20	5850
		TPI-62B-BR-Bosnia	R	TGACCTTTCCGCTCATTACC	901496	901515	20
POOL-4	TPI-63A	TPI-63-AF-Bosnia	F	ATGCACACTTATCGCCACAC	901189	901208	20	8392
		TPI-63-AR-Bosnia	R	ATGGAGTCATTGGAGCGAAC	909561	909580	20
POOL-4	TPI-63B	TPI-63-BF-Bosnia	F	TCATCGAGCAAAAGCACATC	909127	909146	20	8074
		TPI-63-BR-Bosnia	R	TCGAACTCATGCTCGTTCAC	917181	917200	20
POOL-4	TPI-64A_new	64A_newF	F	GCGCTACTTTGCCTATCAGC	916874	916893	20	3052
		64A_newR	R	CGATGAAGGGGATAAGGTGA	919906	919925	20
POOL-4	TPI-64B	TPI-64-BF-Bosnia	F	TGGACATAGACCGACCTTCC	919768	919787	20	5003
		TPI-64-BR-Bosnia	R	AATAAGCACGGAGTGGGAAC	924751	924770	20
POOL-4	TPI-65A-A	65A-F2	F	CAATGGGAAGACCAGAGGAG	924113	924132	20	4545
		65A-A_newR	R	ACCGTCTCATCACTCCCAAC	928638	928657	20
POOL-4	TPI-65A-B	65A-B_newF	F	CGAATCCCGAGGAAATACAA	928308	928327	20	4655
		65A-R1	R	AGAATCCATCAACGCTCTGC	932943	932962	20
POOL-4	TPI-65B	TPI-65B-F2-Bosnia	F	GTCGGCAAGGTACTCATCGT	932474	932493	20	5324
		TPI-65B-R-Bosnia	R	TGCTTGAGTGTGAGGCAGAC	937778	937797	20
POOL-4	TPI-66A-A	TPI-66A-AF-Bosnia	F	ATGTCAGTCCCCTTGAGCAG	937317	937336	20	4934
		TPI-66A-AR-Bosnia	R	CATGCACACGGTACAAAAGG	942231	942250	20
POOL-4	TPI-66A-B	TPI-66A-BF-Bosnia	F	TTTGCCTGAAAAGGGATCTG	942001	942020	20	4803
		TPI-66A-BR-Bosnia	R	TTGGATATGAAGGCGAGGTC	946784	946803	20
POOL-4	TPI-66A-C	TPI-66A-CF-Bosnia	F	TCTGCCTCATTTTCCTTTGG	946356	946375	20	5673
		TPI-66A-CR-Bosnia	R	AAATCAGCGATGTCCGAGAG	952009	952028	20
POOL-4	TPI-66B-1	66B-1_F_Pa	F	TGGATACCGACGTCACCCTTAATC	951803	951826	24	2009
		66B-1_R_Pa	R	TCAAGTCCTGAGCCGAGAATG	953791	953811	21
POOL-4	TPI-66B-2	66B-2_newF	F	ATGGAAAGCCAGGACAACAC	953488	953507	20	4681
		66B-2_newR	R	TGCTGTGGTGTTTTCTACGC	958149	958168	20
POOL-4	TPI-66B-3	66B-3_F_Pa	F	CGCTGCTATTTGCGCTCTATTTCC	958054	958077	24	4202
		66B-3_R_Pa	R	GGCTGCGTAACAACCTTGAACTG	962233	962255	23
POOL-4	TPI-67A-A	ES-130F	F	TGTGTGAGATTCAAATCCCAAGG	962044	962066	23	4797
		67A-A_newR	R	GTTGTTCGGCAGGCTTCTAC	966821	966840	20
POOL-4	TPI-67A-B	67A-B_newF	F	TAATCTCACGCACCGTCAAG	966559	966578	20	5165
		TPI-67-R1	R	GTCTCGGAAGTGGATTTGTC	971704	971723	20
POOL-4	TPI-67B-A	67B-F	F	GCAGGCTTACCAGCACCTAC	969687	969706	20	4229
		67B-A_newR	R	AGCCCACAAACAGAACTTGG	973896	973915	20
POOL-4	TPI-67B-B	67B-B_newF	F	TGGTCGGATAGGAATTTTCG	973468	973487	20	4410
		67B-R	R	AGTTTCGGGTGATTGGAGTG	977858	977877	20
POOL-4	TPI-67C-A	67C-F	F	AGTACCCCGCTGACAATCAC	976755	976774	20	4908
		67C-A_newR	R	TATGTGGAGCGTGAGTTTCG	981643	981662	20
POOL-4	TPI-67C-B	67C-B_newF	F	TCTGCTTCCATGAACGAATG	981419	981438	20	4178
		67C-R	R	CAGCAGTGTATCGTGCGTTC	985577	985596	20
POOL-4	TPI-68A-A	TPI-68A-AF-Bosnia	F	CATCTACCTTTCCGCTGCTC	985152	985171	20	3224
		TPI-68A-AR-Bosnia	R	AGAGATTCATGGCGGATGAC	988356	988375	20
POOL-4	TPI-68A-B	TPI-68A-BF-Bosnia	F	GCGACGGGATCATTCACTAC	987970	987989	20	6732
		TPI-68A-BR-Bosnia	R	GTATCCACCACAGGGAGTGC	994682	994701	20
POOL-4	TPI-68A-C_new	68A-C_newF	F	GCTTTTCTCGCCACCATTAC	994217	994236	20	2636
		68A-C_newR	R	CGTGCATGTTCCGTAGAAGA	996833	996852	20
POOL-4	TPI-68B-A	68B-F	F	TCGCTTTCTACCTCCTCCAG	996354	996373	20	4701
		68B-A_newR	R	CGCGTCCGTAGTAGTCATCA	1001035	1001054	20
POOL-4	TPI-68B-B	68B-B_newF	F	GCGCAGTACGTGTTTCAGTC	1000883	1000902	20	5214
		68B-R	R	GCTTCTTCACTGGGATCGTC	1006077	1006096	20
POOL-4	TPI-68C-A	68C-F	F	GCTGCATCGTAGAGGGTTTG	1005757	1005776	20	4491
		68C-A_newR	R	TGAAGCCGTTTTGTGTCTTG	1010228	1010247	20
POOL-4	TPI-68C-B	68C-B_newF	F	TGCTAAACACGGCAAAGATG	1010024	1010043	20	4001
		68C-R	R	AGTACGTCCAGCCAATCCAG	1014005	1014024	20
POOL-4	TPI69A-A	ES-134F	F	CCATCAGCACAAAGGGTGTGT	1007905	1007925	21	4426
		69A-A_newR	R	TGGGAAGCGTATCTGCCTAC	1012311	1012330	20
POOL-4	TPI69A-B	69A-B_newF	F	CGCAGACATAGAACGCATGT	1011534	1011553	20	4558
		TPI-69AF	R	GTGCGTTGCACCCCTATACT	1016072	1016091	20
POOL-4	TPI-69B	TPI-69BR	F	CTGGGGTGTTCACTGACCTT	1015866	1015885	20	6792
		TPI-69BF	R	GTCAGGCGGTGTTCTATGGT	1022638	1022657	20
POOL-4	TPI-69C	TPI-69CR	F	CTCAGCTTCCGGCAAGATAC	1022179	1022198	20	4101
		TPI-69CF	R	GCTCACGAAGGAGGAGTACG	1026260	1026279	20
POOL-4	TPI-69D	TPI-69DR	F	GCACACCCCAACTGCTTAAT	1025521	1025540	20	7142
		ES-137R	R	CAGAGTGGACCCTCGTGTTCTTAG	1032639	1032662	24
POOL-4	TPI-70A	ES-136F	F	CCATACACATCCATGTACTCGCAC	1031892	1031915	24	7551
		TPI-70AR	R	AACGCGGTGCATCGGTCTGTCCAC	1039419	1039442	24
POOL-4	TPI-70B	TPI-70BF	F	AAGCCGGGGTCTCCATCGTCCATCTT	1038942	1038967	26	7252
		ES-157F	R	AGTATTTTGCGCGTAGGCGTC	1046173	1046193	21
POOL-4	TPI-71A-3	ES-158R	F	GCCATAGGAAACCGTAAGACCG	1045435	1045456	22	4489
		TPI-71-R20	R	CGGGATTTTATCATCTCTGC	1049904	1049923	20
POOL-4	TPI-71A-7	TPI-71-F15	F	GTAAAGCGGGTGTCAAGACG	1049691	1049710	20	801
		TPI-71-F11rc-Luis	R	CCAGTACGATAAGCAGCGG	1050473	1050491	19
POOL-4	TPI-71A-6	TPI-71A-F17	F	GCTGCGTTACCGTCATACC	1050325	1050343	19	3872
		TPI71-AR2	R	GTTCTGGAGCGAGCCATTAG	1054177	1054196	20
POOL-4	TPI-71B	TP-71BF	F	CAAGCGCCAGAAGATACTCC	1052540	1052559	20	5178
		ES-139R	R	CGAGGATTTTGAGCATGCCTAG	1057696	1057717	22
POOL-4	TPI-72A-A	ES-138F	F	CGTAAGTGATCGCATGTCCCTC	1056837	1056858	22	4195
		72A-A_newR	R	CCAGAGTCCTACGGCAGTTC	1061012	1061031	20
POOL-4	TPI-72A-B	72A-B_F	F	CTCCTGTGATGTCGCTCTCA	1060680	1060699	20	4242
		72A-B_R	R	AGATCGCCACACAGATGACC	1064902	1064921	20
POOL-4	TPI-72B-A	TP-72BF	F	GCAACCTTCGCTCTTTGTTC	1064583	1064602	20	4118
		72B-A_newR	R	CACGGGTTCTTTTGTCTGGT	1068681	1068700	20
POOL-4	TPI-72B-B	72B-B_newF	F	GAGCCATGTATCCTCCCAGA	1068552	1068571	20	4574
		ES-155F	R	CGTTTGAGCACGAAGGGTACC	1073105	1073125	21
POOL-4	TPI-73A	TPI-73-AF-Bosnia	F	GCTGCTCATTCTTTCCATCC	1072506	1072525	20	5532
		TPI-73-AR-Bosnia	R	ACGGCAAAAAGGTAATCGTG	1078018	1078037	20
POOL-4	TPI-73B	TPI-73-BF-Bosnia	F	ACCGACTTCATCCCTGACAC	1077491	1077510	20	5935
		TPI-73-BR-Bosnia	R	ACGATCAGCGACGAGGTTAG	1083406	1083425	20
POOL-4	TPI-74A-A	TPI-74A-AF-Bosnia	F	TCTTTCGCTGCATGTGCTAC	1082842	1082861	20	4093
		TPI-74A-AR-Bosnia	R	GATAGGAGAGAGGGCCATGA	1086915	1086934	20
POOL-4	TPI-74A-B	TPI-74A-BF-Bosnia	F	TTGCCTTCCCACTCTTGTTC	1086303	1086322	20	6851
		TPI-74A-BR-Bosnia	R	ACCGGCGATTGAAGAAGTAG	1093134	1093153	20
POOL-4	TPI-74A-C	TPI-74A-CF-Bosnia	F	CATACAAGGCGGTGGTATCC	1092699	1092718	20	3874
		TPI-74A-CR-Bosnia	R	TGGAGTTTCTGTGGTCAACG	1096553	1096572	20
POOL-4	TPI-74B-A	TPI-74B-AF-Bosnia	F	CACTCCCCGCTTCTCTACTG	1096449	1096468	20	4987
		TPI-74B-AR-Bosnia	R	TCAGAGGTTGCGTACTGCTG	1101416	1101435	20
POOL-4	TPI-74B-B	TPI-74B-BF-Bosnia	F	CTACTTCGGGCAAACGACTC	1100807	1100826	20	3599
		TPI-74B-BR-Bosnia	R	GGTGCTCCTCTCCATCAATC	1104386	1104405	20
POOL-4	TPI-74B-C	TPI-74B-CF-Bosnia	F	CGTCATTGCTGTTGGTTCTG	1104296	1104315	20	4129
		ES-126F	R	CACAGCGAGTATTTAAGGGTGGG	1108402	1108424	23
POOL-4	TPI-75A	ES-127R	F	TTCTTGCCTTAATCTGTCCGAGC	1107726	1107748	23	7310
		TPI-75AF	R	TGGTGCGTCTTTCTTCTCCT	1115016	1115035	20
POOL-4	TPI-75B-A	TPI-75BR	F	ACAAAGGGCAAGAACACCAC	1114098	1114117	20	4658
		TPI-75B-1R	R	CGATTTTCTTCTGCGAGGTC	1118736	1118755	20
POOL-4	TPI-75B-B	TPI-75B-2F	F	GCCACACATGGACATACTCG	1118378	1118397	20	3930
		ES-124F	R	CACCTATCTTTGTGTGGTAGGGGA	1122284	1122307	24
POOL-4	TPI-76A	ES-125R	F	ATACCATTCTTCCAGCCCCGT	1121473	1121493	21	1778
		ES-175R	R	CACCCTGACGGTGAGTCACTCA	1123229	1123250	22
POOL-4	TPI-76B	76B-F	F	GGTAAAGGTTACTGCCAGAATCTGCTC	1122859	1122885	27	999
		76B-R	R	ACCGCATTATGAGCGCACGAAAC	1123835	1123857	23
POOL-4	TPI-77 (TP1030)	TP1030-XL-F2	F	GTATGAGCGCATGGAGAAGG	1123649	1123668	20	2384
		TP1030-XL-R2	R	GAACGGCGTCTTTCTGTACG	1126013	1126032	20
POOL-4	TPI-78 (F1R1)	TPI-78-F1-Bosnia	F	CAATCTGCTACGCGAAAAGG	1125709	1125728	20	3006
		TPI-78-R1-Bosnia	R	GGACAGGGTTTGAGCTGTTC	1128695	1128714	20
POOL-4	TPI-80	ES-165R	F	CTCAATGTGCTGTTTGTAGTCGGA	1128216	1128239	24	7949
		ES-153F	R	ACACTCCTCCTGCCTTGGAGAA	1136143	1136164	22
a Coordinates, sequention, lenght, and size of TP intervals was made according strain Nichols (Fraser et al. 1998; GenBank Acc. No. AE000520.1)

## Sheet: List1
PSGS (Pool Segment Genome Sequencing) - Primers used for TP-intervals in sampleC178
POOL	TP-interval	Primers	Orientation	Sekvence (5'->3')a	Coordinatesa		Lenght (nt)a	Lenght of PCR product (nt)a
POOL-1	TPI-1A	ES-154R	Forward	CGGCTGTATTTCGTTACTGTCTTGA	1135699	1135723	25	5931
		1A_newR	Reverse	CTGCGACATCCTCAGTACCA	3599	3618	20
POOL-1	TPI-1B	1B_newF	F	TTTGATCTCGTGCAGTGGAG	3313	3332	20	6074
		ES-72R_new	R	GAACTCGCCGGTAATGCTAC	9367	9386	20
POOL-1	TPI-2A-A	ES-71F	F	TCTCCCGAACGAGTTTCTAGTCTG	8920	8943	24	6599
		2A-A_newR	R	AGTGATTGTTGCGTGCATGT	15499	15518	20
POOL-1	TPI-2A-B2	2A-B-2-F	F	AGAACTGGCAGAGAGTCATACA	17356	17377	22	2501
		2A-B-2-R	R	TCCCTTCCTGCTCGTATTTATC	19835	19856	22
POOL-1	TPI-2A-B3	2A-B-3-F	F	CGTGAAAGTGAGGGTGAAGTA	19347	19367	21	2482
		2A-B-3-R	R	CAAACGAAACTCTGCCAGCTAC	21807	21828	22
POOL-1	TPI-4A-1	4A_newF	F	GCCAGAGCAGCATAAGGAAC	41511	41530	20	4838
		4A_newR1	R	TCATACTCGTCCGTGCTCTG	46329	46348	20
POOL-1	TPI-4B-B	TPI-4B-BF-Bosnia	F	GAGTCCACTACAGCGTCTCG	50789	50808	20	3471
		TPI-4B-BR-Bosnia	R	TAGCGTATCTCCACCCCAAC	54240	54259	20
POOL-1	TPI-5B-B	5B-B_newF	F	GCACAAACAAGTGCGTGAGT	70718	70737	20	6611
		ES-119R	R	TGAAAGTCAGCCTGTTGAGCTAGAC	77304	77328	25
POOL-1	TPI-6A-B	6A-B_newF2	F	GCCGCATTACGATTTTGAAG	81374	81393	20	4295
		6A-B_newR1	R	GTCGGCTCTATACGCTCGTC	85649	85668	20
POOL-1	TPI-7A-B	7A-B_newF	F	AGCCGAGTACGAGCATGAGT	95987	96006	20	5562
		TPI-7AR	R	CACGCGCTTCCAAATAGTCC	101529	101548	20
POOL-1	TPI-11B	TPI-11B-F	F	TCAGTGTCCTGTACGCCAAG	137894	137913	20	4509
		TPI-11B-R	R	GGGTACTGATGGTGAGTTCG	142383	142402	20
POOL-1	TPI-14A-B	TPI-14A-BF-Bosnia	F	ACGTTAGTATGCGGGTCTGC	165277	165296	20	6847
		TPI-14A-BR-Bosnia	R	GCTCCTTTGTTCGAGGTCTG	172104	172123	20
POOL-1	TPI-14B-A2	TPI-14B-AF2-Bosnia	F	GAACTCAAAGGGCAGGTAG	174579	174597	19	7028
		TPI-14B-AR2-Bosnia	R	CCGGAGTAAAGTTCGCAGAC	181587	181606	20
POOL-1	TPI-14B-B	TPI-14B-BF-Bosnia	F	TTCTCGTTCATTGTGCTCGT	178698	178717	20	6773
		TPI-14B-BR-Bosnia	R	AACAACTCGCCTCCAATCTG	185421	185440	20
POOL-1	TPI-15B-A	TP-15BF	F	GAACTCCACGAGCTTTTTCG	191747	191766	20	4312
		TPI-15B-1R	R	GGATGGCAAACCTGTTCACT	196039	196058	20
POOL-1	TPI-15B-B	TPI-15B-2F	F	CCACTGGATATCGGATGAAG	195509	195528	20	4988
		TPI-15B-2R	R	CTCGGCTGCTTATCCTGTTC	200477	200496	20
POOL-1	TPI15B-C	TPI-15B-3F	F	CACAGGACATCGACCACATC	199465	199484	20	3572
		TPI-15B-3R	R	ACCCATTCTCACGACCACTC	203017	203036	20
POOL-1	TPI15B-D	15B-D_newF	F	GAACAGGGACTGGATGTGGT	202821	202840	20	2914
		15B-D_newR	R	ATAAATCACACCCCGGTTCA	205715	205734	20
POOL-1	TPI-16A-B	TPI-16A-BF-Bosnia	F	TTACGGTTCGTGTTGAGCAG	211766	211785	20	6403
		TPI-16A-BR-Bosnia	R	TGCTCCTGCAAAACATTCAC	218149	218168	20
POOL-1	TPI-16B-A	16B-A_newF	F	AAAGGAGCTGGGAAGAAGGA	217456	217475	20	6006
		16B-A_newR	R	CCATTACATCCCCAGGACAC	223442	223461	20
POOL-1	TPI-16B-B	16B-B_newF	F	AATTGACACAGCGGGTATGA	223277	223296	20	6199
		16B-B_newR	R	ACCGAACTAGGCAACGACAC	229456	229475	20
POOL-1	TPI-17A-B	TPI-17A-BF-Bosnia	F	CTGTAGGGGCAAGATGATGG	236671	236690	20	6688
		TPI-17A-BR-Bosnia	R	CAGAATAGACGGTGACAACCA	243338	243358	21
POOL-1	TPI-17B1-A	17B1-A_newF	F	ACAGGTGAGGATCGTTGAGG	242906	242925	20	3475
		17B1-A_newR	R	TTTCACCCTGCTCATTTTCC	246361	246380	20
POOL-1	TPI-17B1-B	17B1-B_newF	F	GGCGCTTGTTGATTTACGTT	245917	245936	20	3942
		17B1-B_newR	R	ACCATAGGACGCAAATCAGG	249839	249858	20
POOL-2	TPI-19	ES-78R	F	GCGCAGTAAAAGAGGGACGAC	255635	255655	21	6413
		ES-56F	R	CATCATCACGTACAAACCATGAGG	262024	262047	24
POOL-2	TPI-21D	21D_newF	F	ACGAAAGCGACTGCTGAACT	287971	287990	20	2573
		21D_newR	R	GTGACGAACATGGACACCAG	290524	290543	20
POOL-2	TPI-23A-A	ES-109R	F	GTTTCGAACTGGAAAATACGTGTGTAC	289715	289741	27	5427
		23A-A_newR	R	CCCTCCTGATTTTCCACTGA	295122	295141	20
POOL-2	TPI-23B-B	23B-B_newF	F	GCACAGGTTAGGTTGGTGGT	303821	303840	20	4393
		ES-147F	R	GACAAGCGAGCGTGTAGGAGTC	308192	308213	22
POOL-2	TPI-24A-A	TPI_23-24A-F	F	GCGGAGGTACGATGCTAAAG	307895	307914	20	4899
		TPI-24A-AR-Bosnia	R	CGGATTGCGAAACAATACAC	312774	312793	20
POOL-2	TPI-24B-A	TPI-24(B)_newF	F	CCAGTGGAGCGGCACCGCAGTTAC	316219	316242	24	4947
		24B-A_newR	R	TCTTGCGTGACAAACACCTC	321146	321165	20
POOL-2	TPI-24B-B	24B-B_newF	F	GCAACCCCTTCGGTAAAGAG	320420	320439	20	4819
		ES-49R	R	CCGTGTGGTTCAAATCCAAACT	325217	325238	22
POOL-4	TPI-25A	ES-26F	F	TTCCGAGCCATATCTGCGTACT	325002	325023	22	5764
		TPI-25AR	R	CGTTTAATGTTCTGCGGCCGGTGTTTG	330739	330765	27
POOL-2	TPI-26A	TPI-26-AF-Bosnia	F	GTCGATCCCGACATACAGGT	335396	335415	20	7887
		TPI-26-AR-Bosnia	R	GGCGTTATACGAAGCTCCAG	343263	343282	20
POOL-2	TPI-27B-A	TPI-27B-AF-Bosnia	F	CCATGACAGCAAGTCCAATG	355439	355458	20	5028
		TPI-27B-AR-Bosnia	R	GATGCTCAGTTGCTCTGCAC	360447	360466	20
POOL-2	TPI-28A-A	ES-103F	F	TGAAATGTTACGCGCTAGAGGG	365594	365615	22	4284
		TPI-28A-1R	R	GTGGCATACTCCATTCTTGG	369858	369877	20
POOL-2	TPI-28A-D	28A-D_newF	F	CATGCAATTCAGTCGAAACG	375396	375415	20	3498
		28A-D_newR	R	AGAGAAACACCCGTCACACC	378874	378893	20
POOL-2	TPI-29A-A	ES-33F	F	CAGATTGGTCAAATCTTGACAAGTGA	388990	389015	26	5919
		29A-A_newR	R	GAGACAAAGAATCCGCAAGC	394889	394908	20
POOL-2	TPI-29B-A	29B-A_newF	F	GAGTATGGAGCGAAGGGACA	399772	399791	20	3174
		29B-A_newR2	R	ATTACGCACTGGGAGGTGAG	402926	402945	20
POOL-2	TPI-29B-B	29B-B_newF2	F	TGTATTCGGTAAGCGGGTTC	402682	402701	20	3176
		29B-B_newR	R	GTGCCGTGGAAGGATTTAGA	405838	405857	20
POOL-2	TPI-29C	29C-F	F	CCGCTACTTTTGCTTCGTTC	405701	405720	20	4899
		29C-R	R	GCGACTGCGGTAAACCTATC	410580	410599	20
POOL-2	TPI-30A-A	ES-69R	F	GTACAATCTCGATGAAAAGGGGC	408201	408223	23	4983
		TPI-30A-1R	R	AGAGGAACAAGCTGATCGTG	413164	413183	20
POOL-2	TPI-31A-A	TPI-31A-AF-Bosnia	F	CAGCGTGAGATTGGGTTAGC	427830	427849	20	5469
		TPI-31A-AR-Bosnia	R	TGCCCCTTGTATTCTTCCAC	433279	433298	20
POOL-2	TPI-32A-A	ES-91F	F	CACTTTCCTCCGAGGACGTGT	447397	447417	21	5274
		32A-A_newR	R	TCAAACTCGCCCCATCTATC	452651	452670	20
POOL-3	TPI-39A-B	39A-B_newF	F	ACTGAACGAACACCCCTCTG	539749	539768	20	4113
		39A-B_newR	R	ACATCTGCTCCAAAGCCAAC	543842	543861	20
POOL-3	TPI-39B-A	TPI-39B-AF-Bosnia	F	TTGGAGTGTTGTTGCCAGAC	544719	544738	20	6324
		TPI-39B-AR-Bosnia	R	GAAATGCGCTCGTGTAAGTG	551023	551042	20
POOL-3	TPI-42A-B	42A-B_newF	F	ATGATTTACCCGCATTTGGA	596342	596361	20	5230
		TPI-42AR	R	TGGCGGCTACCTTCGCAGAACTTGC	601547	601571	25
POOL-3	TPI-42B-B	42B-B_newF	F	ACCAAAACACCCAGTGCTTC	606191	606210	20	6038
		TPI-42BR2	R	ACATCATTGCAAGCATTATCCG	612207	612228	22
POOL-3	TPI-43A	ES-88R	F	GGATGGAAAATTCGTTGTACCCT	611593	611615	23	5578
		TPI-43AF	R	GCGTTTTCCTGTTGATTGGT	617151	617170	20
POOL-3	TPI-44A-B	44A-B_newF2	F	CAACAAATGCAAGCAGATCG	635944	635963	20	2585
		44A-B_newR	R	ACTGGGGCATTGTGTTTGTT	638509	638528	20
POOL-3	TPI-44B-A	TPI-44B-AF-Bosnia	F	GAGAACCCATCCCTCTTGTG	638322	638341	20	3294
		TPI-44B-AR-Bosnia	R	CGTCTCATGCGTGTTCTCTC	641596	641615	20
POOL-3	TPI-47	ES-171F	F	GCATAACCGCGTGCTATACGA	666106	666126	21	2003
		ES-172R	R	AGCGCCTCTACATCCTCCATG	668088	668108	21
POOL-3	TPI-50B-A	TPI-50B-AF-Bosnia	F	TCTGCACCACTCCTTGTACG	698401	698420	20	5561
		TPI-50B-AR-Bosnia	R	GTCGCCATAAGAACCTCAGC	703942	703961	20
POOL-4	TPI-57A-B	TPI-57A-BF-Bosnia	F	TTATTCTCCGACAGGGCAAG	794231	794250	20	6465
		TPI-57A-BR-Bosnia	R	CCTGCCGAAAGAAGTGGTAG	800676	800695	20
POOL-4	TPI-57B/58-1	TPI-57BF	F	TGCCCATTTCATCAGCAACC	799350	799369	20	4611
		57B/58-1_newR	R	GGTGCTGGACTTTGGGTCTA	803941	803960	20
POOL-4	TPI-57B/58-2	57B/58-2_newF	F	GGAAGTTTGGAAGTGCAAGG	803429	803448	20	5427
		57B/58-2_newR	R	CGTGAGGTGTTGATGATTGG	808836	808855	20
POOL-4	TPI-59A	TPI-59-AF-Bosnia	F	AGAACTCCATCGCCTGTCTG	820430	820449	20	4352
		TPI-59-AR-Bosnia	R	TCCTGGGCTGGTAAGAAATG	824762	824781	20
POOL-4	TPI-63B	TPI-63-BF-Bosnia	F	TCATCGAGCAAAAGCACATC	909127	909146	20	8074
		TPI-63-BR-Bosnia	R	TCGAACTCATGCTCGTTCAC	917181	917200	20
POOL-4	TPI-64A_new	64A_newF	F	GCGCTACTTTGCCTATCAGC	916874	916893	20	3052
		64A_newR	R	CGATGAAGGGGATAAGGTGA	919906	919925	20
POOL-4	TPI-64B	TPI-64-BF-Bosnia	F	TGGACATAGACCGACCTTCC	919768	919787	20	5003
		TPI-64-BR-Bosnia	R	AATAAGCACGGAGTGGGAAC	924751	924770	20
POOL-4	TPI-65A-A	65A-F2	F	CAATGGGAAGACCAGAGGAG	924113	924132	20	4545
		65A-A_newR	R	ACCGTCTCATCACTCCCAAC	928638	928657	20
POOL-4	TPI-65A-B	65A-B_newF	F	CGAATCCCGAGGAAATACAA	928308	928327	20	4655
		65A-R1	R	AGAATCCATCAACGCTCTGC	932943	932962	20
POOL-4	TPI-65B	TPI-65B-F2-Bosnia	F	GTCGGCAAGGTACTCATCGT	932474	932493	20	5324
		TPI-65B-R-Bosnia	R	TGCTTGAGTGTGAGGCAGAC	937778	937797	20
POOL-4	TPI-66A-A	TPI-66A-AF-Bosnia	F	ATGTCAGTCCCCTTGAGCAG	937317	937336	20	4934
		TPI-66A-AR-Bosnia	R	CATGCACACGGTACAAAAGG	942231	942250	20
POOL-4	TPI-66A-B	TPI-66A-BF-Bosnia	F	TTTGCCTGAAAAGGGATCTG	942001	942020	20	4803
		TPI-66A-BR-Bosnia	R	TTGGATATGAAGGCGAGGTC	946784	946803	20
POOL-4	TPI-66B-3	66B-3_F_Pa	F	CGCTGCTATTTGCGCTCTATTTCC	958054	958077	24	4202
		66B-3_R_Pa	R	GGCTGCGTAACAACCTTGAACTG	962233	962255	23
POOL-4	TPI-67A-A	ES-130F	F	TGTGTGAGATTCAAATCCCAAGG	962044	962066	23	4797
		67A-A_newR	R	GTTGTTCGGCAGGCTTCTAC	966821	966840	20
POOL-4	TPI-67B-B	67B-B_newF	F	TGGTCGGATAGGAATTTTCG	973468	973487	20	4410
		67B-R	R	AGTTTCGGGTGATTGGAGTG	977858	977877	20
POOL-4	TPI-67C-A	67C-F	F	AGTACCCCGCTGACAATCAC	976755	976774	20	4908
		67C-A_newR	R	TATGTGGAGCGTGAGTTTCG	981643	981662	20
POOL-4	TPI-68A-A	TPI-68A-AF-Bosnia	F	CATCTACCTTTCCGCTGCTC	985152	985171	20	3224
		TPI-68A-AR-Bosnia	R	AGAGATTCATGGCGGATGAC	988356	988375	20
POOL-4	TPI-68A-C_new	68A-C_newF	F	GCTTTTCTCGCCACCATTAC	994217	994236	20	2636
		68A-C_newR	R	CGTGCATGTTCCGTAGAAGA	996833	996852	20
POOL-4	TPI-68B-A	68B-F	F	TCGCTTTCTACCTCCTCCAG	996354	996373	20	4701
		68B-A_newR	R	CGCGTCCGTAGTAGTCATCA	1001035	1001054	20
POOL-4	TPI-68B-B	68B-B_newF	F	GCGCAGTACGTGTTTCAGTC	1000883	1000902	20	5214
		68B-R	R	GCTTCTTCACTGGGATCGTC	1006077	1006096	20
POOL-4	TPI-68C-A	68C-F	F	GCTGCATCGTAGAGGGTTTG	1005757	1005776	20	4491
		68C-A_newR	R	TGAAGCCGTTTTGTGTCTTG	1010228	1010247	20
POOL-4	TPI-68C-B	68C-B_newF	F	TGCTAAACACGGCAAAGATG	1010024	1010043	20	4001
		68C-R	R	AGTACGTCCAGCCAATCCAG	1014005	1014024	20
POOL-4	TPI69A-A	ES-134F	F	CCATCAGCACAAAGGGTGTGT	1007905	1007925	21	4426
		69A-A_newR	R	TGGGAAGCGTATCTGCCTAC	1012311	1012330	20
POOL-4	TPI-69C	TPI-69CR	F	CTCAGCTTCCGGCAAGATAC	1022179	1022198	20	4101
		TPI-69CF	R	GCTCACGAAGGAGGAGTACG	1026260	1026279	20
POOL-4	TPI-71A-3	ES-158R	F	GCCATAGGAAACCGTAAGACCG	1045435	1045456	22	4489
		TPI-71-R20	R	CGGGATTTTATCATCTCTGC	1049904	1049923	20
POOL-4	TPI-71A-7	TPI-71-F15	F	GTAAAGCGGGTGTCAAGACG	1049691	1049710	20	801
		TPI-71-F11rc-Luis	R	CCAGTACGATAAGCAGCGG	1050473	1050491	19
POOL-4	TPI-71A-6	TPI-71A-F17	F	GCTGCGTTACCGTCATACC	1050325	1050343	19	3872
		TPI71-AR2	R	GTTCTGGAGCGAGCCATTAG	1054177	1054196	20
POOL-4	TPI-71B	TP-71BF	F	CAAGCGCCAGAAGATACTCC	1052540	1052559	20	5178
		ES-139R	R	CGAGGATTTTGAGCATGCCTAG	1057696	1057717	22
POOL-4	TPI-72B-A	TP-72BF	F	GCAACCTTCGCTCTTTGTTC	1064583	1064602	20	4118
		72B-A_newR	R	CACGGGTTCTTTTGTCTGGT	1068681	1068700	20
POOL-4	TPI-73B	TPI-73-BF-Bosnia	F	ACCGACTTCATCCCTGACAC	1077491	1077510	20	5935
		TPI-73-BR-Bosnia	R	ACGATCAGCGACGAGGTTAG	1083406	1083425	20
POOL-4	TPI-74A-C	TPI-74A-CF-Bosnia	F	CATACAAGGCGGTGGTATCC	1092699	1092718	20	3874
		TPI-74A-CR-Bosnia	R	TGGAGTTTCTGTGGTCAACG	1096553	1096572	20
POOL-4	TPI-75B-A	TPI-75BR	F	ACAAAGGGCAAGAACACCAC	1114098	1114117	20	4658
		TPI-75B-1R	R	CGATTTTCTTCTGCGAGGTC	1118736	1118755	20
POOL-4	TPI-75B-B	TPI-75B-2F	F	GCCACACATGGACATACTCG	1118378	1118397	20	3930
		ES-124F	R	CACCTATCTTTGTGTGGTAGGGGA	1122284	1122307	24
POOL-4	TPI-76B	76B-F	F	GGTAAAGGTTACTGCCAGAATCTGCTC	1122859	1122885	27	999
		76B-R	R	ACCGCATTATGAGCGCACGAAAC	1123835	1123857	23
POOL-4	TPI-77 (TP1030)	TP1030-XL-F2	F	GTATGAGCGCATGGAGAAGG	1123649	1123668	20	2384
		TP1030-XL-R2	R	GAACGGCGTCTTTCTGTACG	1126013	1126032	20
POOL-4	TPI-78 (F1R1)	TPI-78-F1-Bosnia	F	CAATCTGCTACGCGAAAAGG	1125709	1125728	20	3006
		TPI-78-R1-Bosnia	R	GGACAGGGTTTGAGCTGTTC	1128695	1128714	20
POOL-4	TPI-80	ES-165R	F	CTCAATGTGCTGTTTGTAGTCGGA	1128216	1128239	24	7949
		ES-153F	R	ACACTCCTCCTGCCTTGGAGAA	1136143	1136164	22
a Coordinates, sequention, lenght, and size of TP intervals was made according strain Nichols (Fraser et al. 1998; GenBank Acc. No. AE000520.1)
